# Supplementary material for: LincRNA‐p21 alleviates atherosclerosis progression through regulating the miR‐221/SIRT1/Pcsk9 axis
Source: J Cell Mol Med. 2021 Sep 19;25(19):9141–53. doi: 10.1111/jcmm.16771 (PMC8500963; doi:10.1111/jcmm.16771)
Supplement: Supplementary file 2 — Supplementary Material [file JCMM-25-9141-s001.xlsx]

## Sheet: Samples
AS									Control
NO.	Age	Gender	miR-221	LincRNA-p21	SIRT1				NO.	Age	Gender	miR-221	LincRNA-p21	SIRT1
1	61	Male	1.642	0.626	0.351				1	58	Female	1	1	1
2	43	Female	1.675	0.623	0.544				2	62	Male	1.118	1.126	1.163
3	58	Male	1.767	0.547	0.529				3	57	Female	1.114	0.811	0.921
4	46	Male	1.604	0.726	0.46				4	58	Female	1.297	1.168	0.968
5	48	Male	1.749	0.554	0.412				5	49	Male	0.952	0.958	1.035
6	61	Female	1.389	0.837	0.366				6	55	Female	1.121	1.061	1.097
7	51	Female	1.558	0.575	0.509				7	52	Male	0.989	1.22	1.138
8	43	Male	1.612	0.796	0.584				8	42	Female	0.961	1.077	1.278
9	60	Female	1.817	0.479	0.371				9	61	Male	1.222	1.105	0.984
10	55	Male	1.417	0.694	0.27				10	58	Male	1.162	1.098	0.939
11	52	Male	1.716	0.572	0.408				11	51	Male	1.07	1.371	0.979
12	44	Male	1.38	0.652	0.459				12	43	Male	1.052	1.039	1.063
13	43	Female	1.527	0.681	0.492				13	61	Female	1.048	1.088	1.117
14	42	Male	1.626	0.606	0.466				14	59	Female	1.062	1.225	1.133
15	48	Male	1.536	0.738	0.267				15	61	Female	0.975	0.946	0.947
16	60	Female	1.537	0.666	0.418				16	48	Male	1.144	1.024	1.035
17	58	Female	1.668	0.558	0.426				17	57	Male	0.7	0.967	1.331
18	47	Female	1.827	0.581	0.439				18	53	Male	0.882	0.986	1.201
19	44	Male	1.717	0.668	0.475
20	41	Female	1.538	0.709	0.543
21	48	Male	1.777	0.503	0.311
22	55	Male	1.401	0.717	0.377
23	51	Female	1.779	0.548	0.433
24	53	Female	1.681	0.508	0.198
25	58	Male	1.762	0.612	0.341

## Sheet: Figure1
B				C				D
NO.	Normal-M	AS-M		NO.	Normal-M	AS-M		NO.	Normal-M	AS-M
1	5.43	19.53		1	8.89	28.73		1	1	2.641
2	4.55	18.38		2	9.26	24.46		2	1.036	3.235
3	4.51	21.11		3	10.64	25.86		3	0.851	2.982
4	3.75	17.95		4	11.32	26.85		4	1.058	2.633
5	4.26	20.67		5	9.64	25.36		5	0.927	2.174

## Sheet: Figure2
A				B
NO.	Control	ox-LDL		NO.	mimic NC	miR-221 mimic	inhibitor NC	miR-221 inhibitor
1	1	1.956		1	1	2.745	1.086	0.237
2	0.864	1.865		2	1.201	2.374	0.953	0.298
3	0.986	1.651		3	0.989	2.57	0.879	0.32
C
NO.	Control	mimic NC	miR-221 mimic	inhibitor NC	miR-221 inhibitor
1	25.59	17.31	5.84	14.83	21.26
2	31.12	15.09	6.62	15.28	26.53
3	30.67	18.15	7.28	17.74	27.44
D	0h							24h
NO.	Control	mimic NC	miR-221 mimic	inhibitor NC	miR-221 inhibitor		NO.	Control	mimic NC	miR-221 mimic	inhibitor NC	miR-221 inhibitor
1	0.203	0.231	0.228	0.219	0.204		1	0.581	0.432	0.358	0.357	0.596
2	0.209	0.225	0.277	0.184	0.28		2	0.563	0.516	0.3	0.451	0.468
3	0.266	0.164	0.261	0.25	0.224		3	0.467	0.447	0.299	0.41	0.499
	48h
NO.	Control	mimic NC	miR-221 mimic	inhibitor NC	miR-221 inhibitor
1	0.884	0.719	0.505	0.677	1.064
2	0.963	0.665	0.433	0.812	0.931
3	1.048	0.83	0.544	0.816	1.11
E							F
NO.	Control	mimic NC	miR-221 mimic	inhibitor NC	miR-221 inhibitor		NO.	Control	mimic NC	miR-221 mimic	inhibitor NC	miR-221 inhibitor
1	135	66	34	65	129		1	50.33	39.92	12.13	26.86	46.93
2	162	75	41	73	145		2	47.41	34.91	9.75	34.59	54.35
3	154	71	32	59	163		3	59.38	30.59	16.25	33.41	43.89
G							G
NO.	Control	mimic NC	miR-221 mimic	inhibitor NC	miR-221 inhibitor		NO.	Control	mimic NC	miR-221 mimic	inhibitor NC	miR-221 inhibitor
1	36	21	8	24	33		1	1	0.5833	0.2222	0.6667	0.9167
2	33	18	13	15	36		2	0.9167	0.5	0.3611	0.4167	1
3	34	19	7	17	31		3	0.9444	0.5278	0.1944	0.4722	0.8611

## Sheet: Figure3
D
	WT			MUT
NO.	mimic NC	miR-221 mimic		mimic NC	miR-221 mimic
1	1	0.328		0.881	0.854
2	0.984	0.421		1.058	1.011
3	1.077	0.334		1.019	0.988
E							F
	LincRNA-p21			miR-221			LincRNA-p21
NO.	IgG	AGO2		mimic NC	miR-221 mimic		NO.	Control	ox-LDL
1	1	4.49		0.913	5.206		1	1	0.398
2	1.083	4.327		0.925	6.172		2	0.974	0.304
3	0.967	5.037		1.045	5.695		3	1.163	0.336
G
	LincRNA-p21
NO.	Control	ox-LDL
1	1	0.398
2	0.974	0.304
3	1.163	0.336
H	LincRNA-p21							miR-221
NO.	oe-NC	oe-LincRNA-p21	sh-NC	sh-LinRNA-p21-1	sh-LinRNA-p21-2		NO.	oe-NC	oe-LincRNA-p21	sh-NC	sh-LinRNA-p21-1	sh-LinRNA-p21-2
1	0.963	4.728	1.118	0.224	0.285		1	1.162	0.483	0.995	1.616	2.014
2	1.156	4.143	0.906	0.279	0.348		2	0.964	0.38	0.993	1.685	2.018
3	1.073	4.92	0.967	0.286	0.35		3	1.028	0.403	1.129	1.877	1.737
I	LincRNA-p21
	mimic NC	miR-221 mimic	inhibitor NC	miR-221 inhibitor
1	1.028	0.291	1.079	2.16
2	1.061	0.219	0.89	1.912
3	0.866	0.243	1.012	2.34

## Sheet: Figure4
A	LincRNA-p21					miR-221
NO.	oe-NC + mimic NC	oe-LincRNA-p21 + mimic NC	oe-LincRNA-p21 + miR-221 mimic		NO.	oe-NC + mimic NC	oe-LincRNA-p21 + mimic NC	oe-LincRNA-p21 + miR-221 mimic
1	1	4.34	3.395		1	1	0.493	1.938
2	0.816	4.319	4.061		2	1.104	0.408	1.753
3	0.987	3.668	3.652		3	1.173	0.565	1.901
B	EDU				D
NO.	oe-NC + mimic NC	oe-LincRNA-p21 + mimic NC	oe-LincRNA-p21 + miR-221 mimic		NO.	oe-NC + mimic NC	oe-LincRNA-p21 + mimic NC	oe-LincRNA-p21 + miR-221 mimic
1	14.38	37.98	12.55		1	79	162	73
2	17.19	32.85	9.88		2	94	171	89
3	19.41	37.57	11.35		3	75	187	76
E
NO.	oe-NC + mimic NC	oe-LincRNA-p21 + mimic NC	oe-LincRNA-p21 + miR-221 mimic
1	38.64	64.17	39.31
2	42.73	56.65	35.03
3	34.46	54.29	33.42
G					G
NO.	Control	mimic NC	miR-221 mimic		NO.	Control	mimic NC	miR-221 mimic
1	23	32	17		1	1	1.3913	0.7391
2	20	41	19		2	0.8696	1.7826	0.8261
3	16	36	16		3	0.6957	1.5652	0.6957

## Sheet: Figure5
C
NO.	Normal-M	AS-M
1	1	0.606
2	0.93	0.626
3	1.021	0.726
4	0.952	0.692
5	1.131	0.551
C				D				E	PmirGLO-SIRT1-WT				PmirGLO-SIRT1-MUT
NO.	Control	ox-LDL		NO.	Control	ox-LDL		NO.	mimic NC	miR-221 mimic		NO.	mimic NC	miR-221 mimic
1	1.174	0.976		1	1.077	0.471		1	0.96	0.353		1	1.062	0.865
2	1.467	0.762		2	0.893	0.393		2	1.079	0.433		2	1.01	1.034
3	1.338	0.804		3	1.03	0.428		3	1.168	0.461		3	0.883	0.985
F
NO.	mimic NC	miR-221 mimic	inhibitor NC	miR-221 inhibitor
1	0.966	0.523	1.086	1.746
2	0.891	0.584	1.025	1.911
3	1.095	0.441	0.874	2.016
G
NO.	mimic NC	miR-221 mimic	inhibitor NC	miR-221 inhibitor
1	0.327	0.077	0.304	0.592
2	0.42	0.149	0.451	0.637
3	0.415	0.131	0.418	0.702
H						I	0h					24h					48h
NO.	inhibitor NC+siRNA.NC	miR-221 inhibitor+siRNA.NC	miR-221 inhibitor+siRNA-SIRT1			NO.	inhibitor NC+siRNA.NC	miR-221 inhibitor+siRNA.NC	miR-221 inhibitor+siRNA-SIRT1			inhibitor NC+siRNA.NC	miR-221 inhibitor+siRNA.NC	miR-221 inhibitor+siRNA-SIRT1			inhibitor NC+siRNA.NC	miR-221 inhibitor+siRNA.NC	miR-221 inhibitor+siRNA-SIRT1
1	16.44	61.63	15.45			1	0.397	0.366	0.411			0.548	0.693	0.492			0.549	1.143	0.741
2	12.97	50.7	16.84			2	0.424	0.439	0.42			0.462	0.621	0.569			0.61	1.016	0.672
3	14.27	49.55	13.53			3	0.343	0.383	0.342			0.468	0.767	0.455			0.675	0.91	0.603
J						K						L
NO.	inhibitor NC+siRNA.NC	miR-221 inhibitor+siRNA.NC	miR-221 inhibitor+siRNA-SIRT1			NO.	inhibitor NC+siRNA.NC	miR-221 inhibitor+siRNA.NC	miR-221 inhibitor+siRNA-SIRT1			NO.	inhibitor NC+siRNA.NC	miR-221 inhibitor+siRNA.NC	miR-221 inhibitor+siRNA-SIRT1
1	89	146	85			1	22.75	56.38	20.26			1	27.75	86.17	30.4
2	74	180	73			2	18.79	56.03	19.91			2	20.79	69.41	34.02
3	74	175	93			3	23.35	47.25	17.01			3	23.33	79.89	28.64

## Sheet: Figure6
A
NO.	Control	ox-LDL
1	1	2.145
2	0.964	2.717
3	1.179	2.252
B	SIRT1							Pcsk9
NO.	oe-NC	oe-SIRT1	sh-NC	sh-SIRT1-1	sh-SIRT1-2		NO.	oe-NC	oe-SIRT1	sh-NC	sh-SIRT1-1	sh-SIRT1-2
1	1	2.751	0.958	0.264	0.332		1	1	0.472	0.913	1.558	1.73
2	0.949	2.619	1.16	0.226	0.265		2	1.073	0.364	1.105	1.742	1.863
3	0.863	3.041	1.05	0.194	0.354		3	1.264	0.49	1.09	1.644	1.681
C	SIRT1							Pcsk9
NO.	oe-NC	oe-SIRT1	sh-NC	sh-SIRT1-1	sh-SIRT1-2		NO.	oe-NC	oe-SIRT1	sh-NC	sh-SIRT1-1	sh-SIRT1-2
1	0.354	1.15	0.359	0.132	0.15		1	2.699	1.188	2.745	4.321	5.071
2	0.446	1.383	0.322	0.138	0.177		2	2.544	1.378	2.294	4.236	4.567
3	0.391	1.241	0.404	0.165	0.192		3	2.194	1.187	2.284	4.913	4.401
C	SIRT1归一化							Pcsk9归一化
NO.	oe-NC	oe-SIRT1	sh-NC	sh-SIRT1-1	sh-SIRT1-2		NO.	oe-NC	oe-SIRT1	sh-NC	sh-SIRT1-1	sh-SIRT1-2
1	1	3.249	1.014	0.373	0.424		1	1	0.44	1.017	1.601	1.879
2	1.26	3.907	0.91	0.39	0.5		2	0.943	0.511	0.85	1.569	1.692
3	1.105	3.506	1.141	0.466	0.542		3	0.813	0.44	0.846	1.82	1.631
F	Pcsk9
NO.	oe-NC	oe-Pcsk9
1	1	3.155
2	0.996	2.889
3	1.197	2.728
G	miR-221					SIRT1					Pcsk9
NO.	inhibitor NC + oe-NC	miR-221 inhibitor + oe-NC	miR-221 inhibitor + oe-Pcsk9		NO.	inhibitor NC + oe-NC	miR-221 inhibitor + oe-NC	miR-221 inhibitor + oe-Pcsk9		NO.	inhibitor NC + oe-NC	miR-221 inhibitor + oe-NC	miR-221 inhibitor + oe-Pcsk9
1	1	0.369	0.297		1	1	1.745	1.596		1	1	0.395	1.493
2	1.055	0.307	0.234		2	1.163	1.69	1.783		2	1.184	0.412	1.59
3	0.892	0.266	0.303		3	1.106	1.947	1.546		3	1.137	0.503	1.793
H	SIRT1					Pcsk9
NO.	inhibitor NC + oe-NC	miR-221 inhibitor + oe-NC	miR-221 inhibitor + oe-Pcsk9		NO.	inhibitor NC + oe-NC	miR-221 inhibitor + oe-NC	miR-221 inhibitor + oe-Pcsk9
1	0.636	1.553	1.48		1	1.642	0.751	1.765
2	0.558	1.323	1.241		2	1.461	0.665	1.63
3	0.691	1.388	1.203		3	1.4	0.845	1.521
H	SIRT1					Pcsk9
NO.	inhibitor NC + oe-NC	miR-221 inhibitor + oe-NC	miR-221 inhibitor + oe-Pcsk9		NO.	inhibitor NC + oe-NC	miR-221 inhibitor + oe-NC	miR-221 inhibitor + oe-Pcsk9
1	1	2.442	2.327		1	1	0.457	1.075
2	0.877	2.08	1.951		2	0.89	0.405	0.993
3	1.086	2.182	1.892		3	0.853	0.515	0.926
I	EDU
NO.	inhibitor NC + oe-NC	miR-221 inhibitor + oe-NC	miR-221 inhibitor + oe-Pcsk9
1	14.83	42.35	16.64
2	17.87	36.09	15.27
3	16.36	38.38	13.92
J	0 h				I	24 h				I	48 h
NO.	inhibitor NC + oe-NC	miR-221 inhibitor + oe-NC	miR-221 inhibitor + oe-Pcsk9		NO.	inhibitor NC + oe-NC	miR-221 inhibitor + oe-NC	miR-221 inhibitor + oe-Pcsk9		NO.	inhibitor NC + oe-NC	miR-221 inhibitor + oe-NC	miR-221 inhibitor + oe-Pcsk9
1	0.246	0.352	0.28		1	0.415	0.79	0.448		1	0.687	0.923	0.602
2	0.291	0.259	0.258		2	0.523	0.636	0.511		2	0.704	1.088	0.737
3	0.219	0.313	0.319		3	0.541	0.65	0.397		3	0.532	0.875	0.752
K					L
NO.	inhibitor NC + oe-NC	miR-221 inhibitor + oe-NC	miR-221 inhibitor + oe-Pcsk9		NO.	inhibitor NC + oe-NC	miR-221 inhibitor + oe-NC	miR-221 inhibitor + oe-Pcsk9
1	58	138	66		1	17.91	42.45	16.59
2	66	145	54		2	21.04	38.73	13.25
3	67	121	59		3	16.94	49.87	16.3
M					M
NO.	inhibitor NC + oe-NC	miR-221 inhibitor + oe-NC	miR-221 inhibitor + oe-Pcsk9		NO.	inhibitor NC + oe-NC	miR-221 inhibitor + oe-NC	miR-221 inhibitor + oe-Pcsk9
1	18	27	14		1	1	1.5	0.7778
2	13	31	15		2	0.7222	1.7222	0.8333
3	15	26	11		3	0.8333	1.4444	0.6111

## Sheet: Figure7
A	LincRNA-p21					miR-221					SIRT1					Pcsk9
NO.	oe-NC	oe-LincRNA-p21 + oe-NC	oe-LincRNA-p21 + oe-Pcsk9		NO.	oe-NC	oe-LincRNA-p21 + oe-NC	oe-LincRNA-p21 + oe-Pcsk9		NO.	oe-NC	oe-LincRNA-p21 + oe-NC	oe-LincRNA-p21 + oe-Pcsk9		NO.	oe-NC	oe-LincRNA-p21 + oe-NC	oe-LincRNA-p21 + oe-Pcsk9
1	1	3.516	4.306		1	1	0.291	0.324		1	1	2.576	2.7		1	1	0.65	1.406
2	0.963	4.129	4.027		2	0.766	0.21	0.331		2	0.957	2.193	2.236		2	0.973	0.586	1.332
3	0.877	3.3	3.526		3	0.919	0.204	0.308		3	0.961	2.63	2.261		3	0.937	0.655	1.175
4	1.042	3.858	3.513		4	1.111	0.336	0.319		4	0.932	2.407	2.407		4	0.886	0.606	1.484
5	1.039	3.716	3.752		5	0.933	0.269	0.237		5	1.123	2.143	2.106		5	0.765	0.504	1.267
B	SIRT1					Pcsk9
NO.	oe-NC	oe-LincRNA-p21 + oe-NC	oe-LincRNA-p21 + oe-Pcsk9		NO.	oe-NC	oe-LincRNA-p21 + oe-NC	oe-LincRNA-p21 + oe-Pcsk9
1	1.522	2.385	2.51		1	0.621	0.362	0.721
2	1.201	3.013	2.662		2	0.493	0.44	0.623
3	1.333	2.429	2.458		3	0.521	0.34	0.809
4	1.419	2.604	1.941		4	0.636	0.318	0.793
5	1.291	2.639	2.265		5	0.615	0.438	0.672
B	SIRT1					Pcsk9
NO.	oe-NC	oe-LincRNA-p21 + oe-NC	oe-LincRNA-p21 + oe-Pcsk9		NO.	oe-NC	oe-LincRNA-p21 + oe-NC	oe-LincRNA-p21 + oe-Pcsk9
1	1	1.567	1.649		1	1	0.583	1.161
2	0.789	1.98	1.749		2	0.794	0.709	1.003
3	0.876	1.596	1.615		3	0.839	0.548	1.303
4	0.932	1.711	1.275		4	1.024	0.512	1.277
5	0.848	1.734	1.488		5	0.99	0.705	1.082
C	EDU
NO.	oe-NC	oe-LincRNA-p21 + oe-NC	oe-LincRNA-p21 + oe-Pcsk9
1	19.22	9.78	22.69
2	18.24	8.04	20.11
3	16.67	10.49	20.85
D	Caspase3					Cleaved-Caspase3					Bax					Bcl-2
NO.	oe-NC	oe-LincRNA-p21 + oe-NC	oe-LincRNA-p21 + oe-Pcsk9		NO.	oe-NC	oe-LincRNA-p21 + oe-NC	oe-LincRNA-p21 + oe-Pcsk9		NO.	oe-NC	oe-LincRNA-p21 + oe-NC	oe-LincRNA-p21 + oe-Pcsk9		NO.	oe-NC	oe-LincRNA-p21 + oe-NC	oe-LincRNA-p21 + oe-Pcsk9
1	0.946	0.818	0.79		1	0.407	0.085	0.584		1	0.588	0.137	1.05		1	0.655	1.165	0.563
2	0.823	0.767	0.924		2	0.444	0.141	0.603		2	0.616	0.162	1.147		2	0.43	1.271	0.442
3	0.759	0.597	0.84		3	0.476	0.139	0.553		3	0.728	0.195	0.968		3	0.553	1.45	0.505
4	0.774	0.75	0.853		4	0.392	0.117	0.46		4	0.798	0.23	0.937		4	0.579	1.246	0.485
5	0.762	0.633	0.785		5	0.493	0.151	0.57		5	0.644	0.2	0.878		5	0.533	1.398	0.55
D	Caspase3					Cleaved-Caspase3					Bax					Bcl-2
NO.	oe-NC	oe-LincRNA-p21 + oe-NC	oe-LincRNA-p21 + oe-Pcsk9		NO.	oe-NC	oe-LincRNA-p21 + oe-NC	oe-LincRNA-p21 + oe-Pcsk9		NO.	oe-NC	oe-LincRNA-p21 + oe-NC	oe-LincRNA-p21 + oe-Pcsk9		NO.	oe-NC	oe-LincRNA-p21 + oe-NC	oe-LincRNA-p21 + oe-Pcsk9
1	1	0.865	0.835		1	1	0.209	1.435		1	1	0.233	1.786		1	1	1.779	0.86
2	0.87	0.811	0.977		2	1.091	0.346	1.482		2	1.048	0.276	1.951		2	0.656	1.94	0.675
3	0.802	0.631	0.888		3	1.17	0.342	1.359		3	1.238	0.332	1.646		3	0.844	2.214	0.771
4	0.818	0.793	0.902		4	0.963	0.287	1.13		4	1.357	0.391	1.594		4	0.884	1.902	0.74
5	0.805	0.669	0.83		5	1.211	0.371	1.4		5	1.095	0.34	1.493		5	0.814	2.134	0.84
E					F
NO.	oe-NC	oe-LincRNA-p21 + oe-NC	oe-LincRNA-p21 + oe-Pcsk9		NO.	oe-NC	oe-LincRNA-p21 + oe-NC	oe-LincRNA-p21 + oe-Pcsk9
1	19.69	15.3	20.12		1	21.43	14.49	24.64
2	21.5	14.91	19.37		2	24.18	10.21	23.81
3	22.4	13.18	21.65		3	26.5	12.98	21.59
4	18.43	16.06	18.71		4	24.63	14.47	22.93
5	21.22	15.78	22.31		5	25.97	13.6	25.05

## Sheet: wb-analyze
5C
SIRT1	Area	Mean	MIn	Max	IntDen	RawIntDen		SIRT1/GAPDH
1	7152	66.99	0	245	479112	479112		1.17381
2	7152	50.848	0	246	363668	363668		0.975708
GAPDH	Area	Mean	MIn	Max	IntDen	RawIntDen
1	6496	62.834	0	247	408167	408167
2	6496	57.377	0	248	372722	372722
5G
SIRT1	Area	Mean	MIn	Max	IntDen	RawIntDen		SIRT1/GAPDH
1	5804	22.818	0	209	132436	132436		0.326832
2	5804	4.877	0	48	28308	28308		0.0765015
3	5804	18.683	0	209	108435	108435		0.304323
4	5804	42.841	0	246	248648	248648		0.591837
GAPDH	Area	Mean	MIn	Max	IntDen	RawIntDen
1	8764	46.236	0	250	405211	405211
2	8764	42.222	0	251	370032	370032
3	8764	40.657	0	251	356316	356316
4	8764	47.938	0	251	420129	420129
7D
BAX	Area	Mean	MIn	Max	IntDen	RawIntDen
1	6436	28.708	0	251	184762	184762		0.587933
2	6436	7.354	0	152	47330	47330		0.1375
3	6436	58.564	0	250	376921	376921		1.04971
BCL-2	Area	Mean	MIn	Max	IntDen	RawIntDen
1	9680	21.255	0	193	205749	205749		0.654716
2	9680	41.415	0	244	400901	400901		1.16467
3	9680	20.89	0	159	202216	202216		0.563164
Caspase3	Area	Mean	MIn	Max	IntDen	RawIntDen
1	5716	52.024	1	216	297368	297368		0.946257
2	5716	49.285	1	207	281713	281713		0.818412
3	5716	49.642	1	231	283753	283753		0.790242
Cleaved Caspase3	Area	Mean	MIn	Max	IntDen	RawIntDen
1	5932	21.555	0	141	127862	127862		0.406871
2	5932	4.934	0	33	29266	29266		0.0850215
3	5932	35.379	0	236	209868	209868		0.584475
GAPDH	Area	Mean	MIn	Max	IntDen	RawIntDen
1	6832	45.998	0	247	314257	314257
2	6832	50.383	0	246	344219	344219
3	6832	52.557	0	247	359071	359071
